# Supplementary material for: Trends of Surgical Service Utilization for Lumbar Spinal Stenosis in South Korea: A 10-Year (2010–2019) Cross-Sectional Analysis of the Health Insurance Review and Assessment Service—National Patient Sample Data
Source: Medicina (Kaunas). 2023 Aug 31;59(9):1582. doi: 10.3390/medicina59091582 (PMC10533068; doi:10.3390/medicina59091582)
Supplement: Supplementary file 1 [file medicina-59-01582-s001.zip]

Archive with 2 entries (2 files):
- JASME_198_Supplementary_figure.pdf
- JASME_198_Supplementary_tables.pdf
